# Supplementary material for: High-Power, Short-Duration Ablation under the Guidance of Relatively Low Ablation Index Values for Paroxysmal Atrial Fibrillation: Long-Term Outcomes and Characteristics of Recurrent Atrial Arrhythmias
Source: J Clin Med. 2023 Jan 27;12(3):971. doi: 10.3390/jcm12030971 (PMC9917927; doi:10.3390/jcm12030971)
Supplement: Supplementary file 1 [file jcm-12-00971-s001.zip]

Archive with 1 entries (1 files):
- jcm-2105711-supplementary.pdf
